# Supplementary material for: Body mass index and mortality in a nationally representative cohort of south African adults
Source: Glob Epidemiol. 2025 Sep 26;10:100220. doi: 10.1016/j.gloepi.2025.100220 (PMC12519294; doi:10.1016/j.gloepi.2025.100220)
Supplement: Supplementary file 2 — Supplementary material 2: R code [file mmc2.zip › mmc2.R]

########################################################################################################################################################################
# BODY MASS INDEX AND MORTALITY IN A NATIONALLY REPRESENTATIVE COHORT OF SOUTH AFRICAN ADULTS                                                                          #
# SUPPLEMENTARY MATERIAL 2                                                                                                                                             #                                                                                                                                                                     #
########################################################################################################################################################################

# Import/Export 

library(writexl)

# Data management

library(dplyr)
library(arsenal)
library(tidyverse)

# Analysis 

library(survival)
library(smoothHR)
library(icenReg)
library(rms)
library(splines)
library(splines2)
library(mice)
library(VIM)
library(matrixStats)
library(MASS)
library(Hmisc)
library(Epi)
library(mfp)
library(mets)

# Bootstrap

library(surveybootstrap)
library(survey)

# Parallel 

#library(foreach)
library(doParallel)
CORES <- detectCores() - 1

# Graphics 

library(ggplot2)
library(RColorBrewer)

library(ggthemes)
theme_set(theme_gdocs())
library(ggfortify)

AnniTheme <- theme_update(
  plot.background = element_blank(),
  axis.text.x = element_text(colour = "black"),
  axis.text.y = element_text(colour = "black"),
  legend.text = element_text(colour = "black"),
  strip.text.x = element_text(colour = "black"),
  strip.text.y = element_text(colour = "black"),
  axis.title.x = element_text(colour = "black"),
  axis.title.y = element_text(colour = "black")
)

########################################################################################################################################################################
# SETTINGS                                                                                                                                                             #
########################################################################################################################################################################

AGERANGE <- c(20,NA)    # AGE RANGE

########################################################################################################################################################################
# AUXILIARY FUNCTIONS                                                                                                                                                  #
########################################################################################################################################################################

# PLOT HAZARD RATIOS
# outm = ic_par fitted model for males 
# outf = ic_par fitted model for females 
# out = ic_par fitted model for males + females
# ncat = number of categories of BMI 
# reflab = reference category for BMICAT
# label = plot title 
# label1, label2, label3 = Titles of subplots
# adjust = list with the bootstrapped CI bounds

plothr <- function(outm, outf, out, ncat, label = "", label1 = "Male", label2 = "Female", label3 = "Combined", reflab = "(18.5,25]", adjust = NULL) {
  if (!is.null(outm)) {
    HRM <- data.frame(summary(outm)$summaryParameters[3:(ncat + 1), ])
    HRM$lb <- exp(HRM[, 1] - 1.96 * HRM[, 3])
    HRM$ub <- exp(HRM[, 1] + 1.96 * HRM[, 3])
    if (!is.null(adjust)) {
      HRM$lb <- adjust[[1]][,1]
      HRM$ub <- adjust[[1]][,3]
    }
    HRM$hr <- HRM[, 2]
    HRM <- HRM[, c(6:8, 5)]
    HRM$BMICAT <- substr(rownames(HRM), 7, 25)
    HRM <- rbind(HRM[1, ], HRM)
    HRM[1, 5] <- reflab
    HRM[1, 1:4] <- c(1, 1, 1, NA)
    HRM$BMICAT <- factor(HRM$BMICAT, levels = unique(HRM$BMICAT)[order(unique(HRM$BMICAT))])
    HRM$sex <- label1
    rownames(HRM) <- NULL
  } else {
    HRM <- NULL
  }

  if (!is.null(outf)) {
    HRF <- data.frame(summary(outf)$summaryParameters[3:(ncat + 1), ])
    HRF$lb <- exp(HRF[, 1] - 1.96 * HRF[, 3])
    HRF$ub <- exp(HRF[, 1] + 1.96 * HRF[, 3])
    if (!is.null(adjust)) {
      HRF$lb <- adjust[[2]][,1]
      HRF$ub <- adjust[[2]][,3]
    }
    HRF$hr <- HRF[, 2]
    HRF <- HRF[, c(6:8, 5)]
    HRF$BMICAT <- substr(rownames(HRF), 7, 25)
    HRF <- rbind(HRF[1, ], HRF)
    HRF[1, 5] <- reflab
    HRF[1, 1:4] <- c(1, 1, 1, NA)
    HRF$BMICAT <- factor(HRF$BMICAT, levels = unique(HRM$BMICAT)[order(unique(HRM$BMICAT))])
    HRF$sex <- label2
    rownames(HRF) <- NULL
  } else {
    HRF <- NULL
  }

  if (!is.null(out)) {
    HRS <- data.frame(summary(out)$summaryParameters[3:(ncat + 1), ])
    HRS$lb <- exp(HRS[, 1] - 1.96 * HRS[, 3])
    HRS$ub <- exp(HRS[, 1] + 1.96 * HRS[, 3])
    if (!is.null(adjust)) {
      HRS$lb <- adjust[[3]][,1]
      HRS$ub <- adjust[[3]][,3]
    }
    HRS$hr <- HRS[, 2]
    HRS <- HRS[, c(6:8, 5)]
    HRS$BMICAT <- substr(rownames(HRS), 7, 25)
    HRS <- rbind(HRS[1, ], HRS)
    HRS[1, 5] <- reflab
    HRS[1, 1:4] <- c(1, 1, 1, NA)
    HRS$BMICAT <- factor(HRS$BMICAT, levels = unique(HRM$BMICAT)[order(unique(HRM$BMICAT))])
    HRS$sex <- label3
    rownames(HRS) <- NULL
  } else {
    HRS <- NULL
  }

  HR <- rbind(HRM, HRF, HRS)

  ggplot(HR, aes(x = BMICAT, y = hr, col = sex, group = sex)) +
    geom_errorbar(aes(ymax = ub, ymin = lb), width = 0.3) +
    geom_point() +
    geom_line() +
    geom_text(aes(label = round(hr, 2)), vjust = -1, hjust = -0.5, col = "black") +
    facet_grid(~sex) +
    xlab("BMI category") +
    ylab("Hazard Ratio") +
    scale_y_continuous(breaks = seq(0, 10, 0.5)) +
    ggtitle(label)
}


# EXTRACT HAZARD RATIOS
# outm = ic_par fitted model for males 
# outf = ic_par fitted model for females 
# out = ic_par fitted model for males + females
# ncat = number of categories of BMI 
# reflab = reference category for BMICAT
# label1, label2, label3 = Titles of subplots
# adjust = list with the bootstrapped CI bounds

extracthr <- function(outm, outf, out, ncat, label1 = "Male", label2 = "Female", label3 = "Combined", reflab = "(18.5,25]", adjust = NULL) {
  if (!is.null(outm)) {
    HRM <- data.frame(summary(outm)$summaryParameters[3:(ncat + 1), ])
    HRM$lb <- exp(HRM[, 1] - 1.96 * HRM[, 3])
    HRM$ub <- exp(HRM[, 1] + 1.96 * HRM[, 3])
    if (!is.null(adjust)) {
      HRM$lb <- adjust[[1]][,1]
      HRM$ub <- adjust[[1]][,3]
    }
    HRM$hr <- HRM[, 2]
    HRM <- HRM[, c(6:8, 5)]
    HRM$BMICAT <- substr(rownames(HRM), 7, 25)
    HRM <- rbind(HRM[1, ], HRM)
    HRM[1, 5] <- reflab
    HRM[1, 1:4] <- c(1, 1, 1, NA)
    HRM$BMICAT <- factor(HRM$BMICAT, levels = unique(HRM$BMICAT)[order(unique(HRM$BMICAT))])
    HRM$sex <- label1
    rownames(HRM) <- NULL
  } else {
    HRM <- NULL
  }
  
  if (!is.null(outf)) {
    HRF <- data.frame(summary(outf)$summaryParameters[3:(ncat + 1), ])
    HRF$lb <- exp(HRF[, 1] - 1.96 * HRF[, 3])
    HRF$ub <- exp(HRF[, 1] + 1.96 * HRF[, 3])
    if (!is.null(adjust)) {
      HRF$lb <- adjust[[2]][,1]
      HRF$ub <- adjust[[2]][,3]
    }
    HRF$hr <- HRF[, 2]
    HRF <- HRF[, c(6:8, 5)]
    HRF$BMICAT <- substr(rownames(HRF), 7, 25)
    HRF <- rbind(HRF[1, ], HRF)
    HRF[1, 5] <- reflab
    HRF[1, 1:4] <- c(1, 1, 1, NA)
    HRF$BMICAT <- factor(HRF$BMICAT, levels = unique(HRM$BMICAT)[order(unique(HRM$BMICAT))])
    HRF$sex <- label2
    rownames(HRF) <- NULL
  } else {
    HRF <- NULL
  }
  
  if (!is.null(out)) {
    HRS <- data.frame(summary(out)$summaryParameters[3:(ncat + 1), ])
    HRS$lb <- exp(HRS[, 1] - 1.96 * HRS[, 3])
    HRS$ub <- exp(HRS[, 1] + 1.96 * HRS[, 3])
    if (!is.null(adjust)) {
      HRS$lb <- adjust[[3]][,1]
      HRS$ub <- adjust[[3]][,3]
    }
    HRS$hr <- HRS[, 2]
    HRS <- HRS[, c(6:8, 5)]
    HRS$BMICAT <- substr(rownames(HRS), 7, 25)
    HRS <- rbind(HRS[1, ], HRS)
    HRS[1, 5] <- reflab
    HRS[1, 1:4] <- c(1, 1, 1, NA)
    HRS$BMICAT <- factor(HRS$BMICAT, levels = unique(HRM$BMICAT)[order(unique(HRM$BMICAT))])
    HRS$sex <- label3
    rownames(HRS) <- NULL
  } else {
    HRS <- NULL
  }
  
  HR <- rbind(HRM, HRF, HRS)
  
  return(HR)
}

########################################################################################################################################################################
# LOAD DATA                                                                                                                                                            #
########################################################################################################################################################################

load("NIDSDATA.RData")   

# SUBSET BY AGE

DATA <- subset(DATA, AGE >= AGERANGE[1] & AGE <= ifelse(is.na(AGERANGE[2]),150,AGERANGE[2]))

# EXCLUDE CASES WITH MISSING BMI AT BASELINE

FDATA <- DATA # KEEP COPY OF THE FULL DATSET
DATA <- subset(DATA, !is.na(DATA$BMI))

# DROP UNUSED FACTOR LEVELS 

DATA <- droplevels(DATA)

########################################################################################################################################################################
# DERIVED VARIABLES/RECODING                                                                                                                                           #
########################################################################################################################################################################

DATA$AGECAT <- cut(DATA$AGE, breaks = c(0,30,45,60,120), rigth = FALSE, labels = c("<30","30-44","45-59","60+"))
DATA$MARSTATUS <- factor(DATA$MSTATUS, levels = c("Never Married","Married","Cohabiting","Widow/Widower","Divorced/separated"), 
  labels <- c("Single (Never Married)","Married/Informal Union","Married/Informal Union","Widowed/Separated/Divorced","Widowed/Separated/Divorced"))

DATA$BMICAT <- cut(DATA$BMI, breaks = c(0,16,18.5,25,30,35,40,100))
DATA$BMICAT <-relevel(DATA$BMICAT, ref = "(18.5,25]")

DATA$PERSONTIME <- NA
DATA[DATA$EVENT == 1,]$PERSONTIME <- (DATA[DATA$EVENT == 1,]$RE - DATA[DATA$EVENT == 1,]$BASELINE)/12 
DATA[DATA$EVENT == 0,]$PERSONTIME <- (DATA[DATA$EVENT == 0,]$LO - DATA[DATA$EVENT == 0,]$BASELINE)/12 
DATA[DATA$EVENT == 3,]$PERSONTIME <- ((DATA[DATA$EVENT == 3,]$RE - DATA[DATA$EVENT == 3,]$LE)/2 - DATA[DATA$EVENT == 3,]$BASELINE)/12 

DATA$DEATH <- as.numeric((DATA$EVENT == 1 | DATA$EVENT == 3))

########################################################################################################################################################################
# BASE MODELS (CATEGORICAL BMI, PARAMETRIC PH MODEL, WEIBULL BASELINE HAZARD)                                                                                          #
########################################################################################################################################################################

D <- DATA
D <- droplevels(D[complete.cases(D[, c("BMICAT","AGE","RACE","BASELINE","PWEIGHT","INCQ","ALCAT","SMOCAT","FEXER","MARSTATUS","CLUSTER")]),])

modcat <-  as.formula('Surv(LEA,REA,type="interval2") ~ BMICAT + AGECAT5 + RACE + SEX +
                       INCQ + FEXER + ALCAT*SMOCAT  + MARSTATUS + 
                       mSpline(BASELINE, knots = c(3,6,9) , intercept = FALSE, periodic = TRUE, Boundary.knots = c(1, 12))')

modcatsex <-  as.formula('Surv(LEA,REA,type="interval2") ~ BMICAT + AGECAT5 + RACE + 
                       INCQ + FEXER + ALCAT*SMOCAT  + MARSTATUS + 
                       mSpline(BASELINE, knots = c(3,6,9) , intercept = FALSE, periodic = TRUE, Boundary.knots = c(1, 12))')

# FIT

cparm <- ic_par(modcatsex, model = "ph", data = subset(D, SEX == "Male"), weights = subset(D, SEX == "Male")$PWEIGHT/mean(subset(D, SEX == "Male")$PWEIGHT))
cparf <- ic_par(modcatsex, model = "ph", data = subset(D, SEX == "Female"), weights = subset(D, SEX == "Female")$PWEIGHT/mean(subset(D, SEX == "Female")$PWEIGHT))
cpar <- ic_par(modcat, model = "ph", data = D, weights = D$PWEIGHT/mean(D$PWEIGHT))

# PLOTS

plothr(outm = cparm, outf = cparf, out = cpar, length(unique(D$BMICAT)),paste0("Main, N=", nrow(D)))

########################################################################################################################################################################
# MODEL CHECKING 1: BASELINE HAZARD DISTRIBUTION                                                                                                                       #
########################################################################################################################################################################

D <- DATA
D <- droplevels(D[complete.cases(D[, c("BMICAT","AGE","RACE","BASELINE","PWEIGHT","INCQ","ALCAT","SMOCAT","FEXER","MARSTATUS","CLUSTER")]),])

modcat <-  as.formula('Surv(LEA,REA,type="interval2") ~ BMICAT + AGECAT5 + RACE + SEX +
                       INCQ + FEXER + ALCAT*SMOCAT  + MARSTATUS + 
                       mSpline(BASELINE, knots = c(3,6,9) , intercept = FALSE, periodic = TRUE, Boundary.knots = c(1, 12))')

par_fit_weibull <- ic_par(modcat, model = "ph", data = D, weights = D$PWEIGHT/mean(D$PWEIGHT), dist = "weibull")
sp_fit <- ic_sp(modcat, model = "ph", data = D, bs_samples = 0, weights = D$PWEIGHT/mean(D$PWEIGHT))

# PLOTS  

plot(par_fit_weibull, xlim = c(0,120), ylim = c(0.85,1), cis = FALSE, col = "red", xlab="Time (months since baseline)")
lines(sp_fit)

########################################################################################################################################################################
# MODEL CHECKING 2: PH ASSUMPTION                                                                                                                                      #
########################################################################################################################################################################

D <- DATA
D <- droplevels(D[complete.cases(D[, c("BMICAT","AGE","RACE","BASELINE","PWEIGHT","INCQ","ALCAT","SMOCAT","FEXER","MARSTATUS","CLUSTER")]),])

modcat <-  as.formula('Surv(LEA,REA,type="interval2") ~ BMICAT + AGECAT5 + RACE + SEX +
                       INCQ + FEXER + ALCAT*SMOCAT  + MARSTATUS + 
                       mSpline(BASELINE, knots = c(3,6,9) , intercept = FALSE, periodic = TRUE, Boundary.knots = c(1, 12))')
cpar <- ic_par(modcat, model = "ph", data = D, weights = D$PWEIGHT/mean(D$PWEIGHT))

diag_covar(cpar,varName = "BMICAT", xlab = "Time (months since baseline)", lgdLocation = "topright")

########################################################################################################################################################################
# MODEL CHECKING 3: UNINFORMATIVE CENSORING                                                                                                                            #
########################################################################################################################################################################

D <- subset(DATA, !LTFU)
D <- droplevels(D[complete.cases(D[, c("BMICAT", "AGE", "RACE", "BASELINE", "PWEIGHT", "INCQ", "ALCAT", "SMOCAT", "FEXER", "MARSTATUS", "CLUSTER")]), ])

modcat <- as.formula('Surv(LEA,REA,type="interval2") ~ BMICAT + AGECAT5 + RACE + SEX +
                       INCQ + FEXER + ALCAT*SMOCAT  + MARSTATUS + 
                       mSpline(BASELINE, knots = c(3,6,9) , intercept = FALSE, periodic = TRUE, Boundary.knots = c(1, 12))')

modcatsex <- as.formula('Surv(LEA,REA,type="interval2") ~ BMICAT + AGECAT5 + RACE + 
                       INCQ + FEXER + ALCAT*SMOCAT  + MARSTATUS + 
                       mSpline(BASELINE, knots = c(3,6,9) , intercept = FALSE, periodic = TRUE, Boundary.knots = c(1, 12))')

# FIT

cparm <- ic_par(modcatsex, model = "ph", data = subset(D, SEX == "Male"), weights = subset(D, SEX == "Male")$PWEIGHT / mean(subset(D, SEX == "Male")$PWEIGHT))
cparf <- ic_par(modcatsex, model = "ph", data = subset(D, SEX == "Female"), weights = subset(D, SEX == "Female")$PWEIGHT / mean(subset(D, SEX == "Female")$PWEIGHT))
cpar <- ic_par(modcat, model = "ph", data = D, weights = D$PWEIGHT / mean(D$PWEIGHT))

# PLOTS

plothr(outm = cparm, outf = cparf, out = cpar, length(unique(D$BMICAT)), paste0("EXCLUDING LTFU, N=", nrow(D)))

########################################################################################################################################################################
# SENSITIVITY ANALYSIS 1: REVERSE CAUSALITY                                                                                                                            #
########################################################################################################################################################################

# CHRONIC DISEASES 

D <- DATA[complete.cases(DATA[, c("BMICAT","AGE","RACE","BASELINE","PWEIGHT","INCQ","ALCAT","SMOCAT","FEXER","MARSTATUS","CLUSTER")]),]
D <- subset(D, DIAG_TB == "No" & DIAG_HTN == "No" & DIAG_DIA == "No" & DIAG_STR == "No" & DIAG_AST == "No" & DIAG_HEART == "No" & DIAG_CAN == "No")
D <- droplevels(D)

modcat <-  as.formula('Surv(LEA,REA,type="interval2") ~ BMICAT + AGECAT5 + RACE + SEX +
                       INCQ + FEXER + ALCAT*SMOCAT  + MARSTATUS + 
                       mSpline(BASELINE, knots = c(3,6,9) , intercept = FALSE, periodic = TRUE, Boundary.knots = c(1, 12))')

modcatsex <-  as.formula('Surv(LEA,REA,type="interval2") ~ BMICAT + AGECAT5 + RACE + 
                       INCQ + FEXER + ALCAT*SMOCAT  + MARSTATUS + 
                       mSpline(BASELINE, knots = c(3,6,9) , intercept = FALSE, periodic = TRUE, Boundary.knots = c(1, 12))')

cparm <- ic_par(modcatsex, model = "ph", data = subset(D, SEX == "Male"), weights = subset(D, SEX == "Male")$PWEIGHT/mean(subset(D, SEX == "Male")$PWEIGHT))
cparf <- ic_par(modcatsex, model = "ph", data = subset(D, SEX == "Female"), weights = subset(D, SEX == "Female")$PWEIGHT/mean(subset(D, SEX == "Female")$PWEIGHT))
cpar <- ic_par(modcat, model = "ph", data = D, weights = D$PWEIGHT/mean(D$PWEIGHT))
plothr(outm = cparm, outf = cparf, out = cpar, length(unique(D$BMICAT)),paste0("Excluding chronic disease at baseline, N=",nrow(D)))

# SMOKING 

D <- DATA[complete.cases(DATA[, c("BMICAT","AGE","RACE","BASELINE","PWEIGHT","INCQ","ALCAT","SMOCAT","FEXER","MARSTATUS","CLUSTER")]),]
D <- subset(D, SMOCAT == "Never Smoker")
D <- droplevels(D)

modcat <-  as.formula('Surv(LEA,REA,type="interval2") ~ BMICAT + AGECAT5 + RACE + SEX +
                       INCQ + FEXER + ALCAT + MARSTATUS + 
                       mSpline(BASELINE, knots = c(3,6,9) , intercept = FALSE, periodic = TRUE, Boundary.knots = c(1, 12))')

modcatsex <-  as.formula('Surv(LEA,REA,type="interval2") ~ BMICAT + AGECAT5 + RACE + 
                       INCQ + FEXER + ALCAT + MARSTATUS + 
                       mSpline(BASELINE, knots = c(3,6,9) , intercept = FALSE, periodic = TRUE, Boundary.knots = c(1, 12))')

cparm <- ic_par(modcatsex, model = "ph", data = subset(D, SEX == "Male"), weights = subset(D, SEX == "Male")$PWEIGHT/mean(subset(D, SEX == "Male")$PWEIGHT))
cparf <- ic_par(modcatsex, model = "ph", data = subset(D, SEX == "Female"), weights = subset(D, SEX == "Female")$PWEIGHT/mean(subset(D, SEX == "Female")$PWEIGHT))
cpar <- ic_par(modcat, model = "ph", data = D, weights = D$PWEIGHT/mean(D$PWEIGHT))
plothr(outm = cparm, outf = cparf, out = cpar, length(unique(D$BMICAT)),paste0("Excluding current and past smokers, N=",nrow(D)))

# ACCIDENTAL

D <- DATA[complete.cases(DATA[, c("BMICAT","AGE","RACE","BASELINE","PWEIGHT","INCQ","ALCAT","SMOCAT","FEXER","MARSTATUS","CLUSTER")]),]
D <- subset(D, is.na(CAUSE) | (CAUSE != "Accidental")) 
D <- droplevels(D)

modcat <-  as.formula('Surv(LEA,REA,type="interval2") ~ BMICAT + AGECAT5 + RACE + SEX +
                       INCQ + FEXER + ALCAT*SMOCAT  + MARSTATUS + 
                       mSpline(BASELINE, knots = c(3,6,9) , intercept = FALSE, periodic = TRUE, Boundary.knots = c(1, 12))')

modcatsex <-  as.formula('Surv(LEA,REA,type="interval2") ~ BMICAT + AGECAT5 + RACE + 
                       INCQ + FEXER + ALCAT*SMOCAT  + MARSTATUS + 
                       mSpline(BASELINE, knots = c(3,6,9) , intercept = FALSE, periodic = TRUE, Boundary.knots = c(1, 12))')

cparm <- ic_par(modcatsex, model = "ph", data = subset(D, SEX == "Male"), weights = subset(D, SEX == "Male")$PWEIGHT/mean(subset(D, SEX == "Male")$PWEIGHT))
cparf <- ic_par(modcatsex, model = "ph", data = subset(D, SEX == "Female"), weights = subset(D, SEX == "Female")$PWEIGHT/mean(subset(D, SEX == "Female")$PWEIGHT))
cpar <- ic_par(modcat, model = "ph", data = D, weights = D$PWEIGHT/mean(D$PWEIGHT))
plothr(outm = cparm, outf = cparf, out = cpar, length(unique(D$BMICAT)),paste0("Excluding non-natural deaths, N=",nrow(D)))

# DEATHS IN FIRST TWO YEARS

D <- DATA[complete.cases(DATA[, c("BMICAT","AGE","RACE","BASELINE","PWEIGHT","INCQ","ALCAT","SMOCAT","FEXER","MARSTATUS","CLUSTER")]),]
D <- subset(D, is.infinite(REA) | REA > 24)
D <- droplevels(D)

modcat <-  as.formula('Surv(LEA,REA,type="interval2") ~ BMICAT + AGECAT5 + RACE + SEX +
                       INCQ + FEXER + ALCAT*SMOCAT  + MARSTATUS + 
                       mSpline(BASELINE, knots = c(3,6,9) , intercept = FALSE, periodic = TRUE, Boundary.knots = c(1, 12))')

modcatsex <-  as.formula('Surv(LEA,REA,type="interval2") ~ BMICAT + AGECAT5 + RACE + 
                       INCQ + FEXER + ALCAT*SMOCAT  + MARSTATUS + 
                       mSpline(BASELINE, knots = c(3,6,9) , intercept = FALSE, periodic = TRUE, Boundary.knots = c(1, 12))')

cparm <- ic_par(modcatsex, model = "ph", data = subset(D, SEX == "Male"), weights = subset(D, SEX == "Male")$PWEIGHT/mean(subset(D, SEX == "Male")$PWEIGHT))
cparf <- ic_par(modcatsex, model = "ph", data = subset(D, SEX == "Female"), weights = subset(D, SEX == "Female")$PWEIGHT/mean(subset(D, SEX == "Female")$PWEIGHT))
cpar <- ic_par(modcat, model = "ph", data = D, weights = D$PWEIGHT/mean(D$PWEIGHT))
plothr(outm = cparm, outf = cparf, out = cpar, length(unique(D$BMICAT)),paste0("Excluding deaths in the first two years, N=",nrow(D)))

########################################################################################################################################################################
# SENSITIVITY ANALYSIS 2: LTFU                                                                                                                                         #
########################################################################################################################################################################

# CALCULATE INVERSE PROBABILITY OF CENSORING 

D <- DATA
D <- droplevels(D[complete.cases(D[, c("BMICAT","AGE","RACE","BASELINE","PWEIGHT","INCQ","ALCAT","SMOCAT","FEXER","MARSTATUS","CLUSTER")]),])

DW <- ipw(Surv(LO, LTFU) ~ BMICAT + AGECAT5 + RACE + SEX + INCQ + FEXER + ALCAT*SMOCAT  + MARSTATUS, data = D, cluster = "CLUSTER")
DW$IPCW <- 1/DW$w
DW[DW$LTFU,]$IPCW <- 0
DW$w <- NULL

# COMBINE SAMPLING WEIGHTS WITH IPCW  

DW$CWEIGHT <- DW$PWEIGHT*DW$IPCW/mean(DW$PWEIGHT*DW$IPCW)

# EXCLUDE CENSORED OBSERVATIONS FROM THE DATASET

DW <- subset(DW, !LTFU)

# REFIT THE MODEL

modcat <-  as.formula('Surv(LEA,REA,type="interval2") ~ BMICAT + AGECAT5 + RACE + SEX +
                       INCQ + FEXER + ALCAT*SMOCAT  + MARSTATUS + 
                       mSpline(BASELINE, knots = c(3,6,9) , intercept = FALSE, periodic = TRUE, Boundary.knots = c(1, 12))')

# FIT

cpar_ipcw <- ic_par(modcat, model = "ph", data = DW, weights = DW$CWEIGHT)

# PLOTS 

plothr(outm = cpar, outf = cpar_ipcw, out = NULL, length(unique(DW$BMICAT)), label = "Base vs ipcw", label1 = "Base", label2 = "IPCW" )

########################################################################################################################################################################
# SENSITIVITY ANALYSIS 3: EXCLUSION OF SUBJECTS WITH MISSING VALUES ON COVARIATES                                                                                      #
########################################################################################################################################################################

# MISSING DATA TABLE

D <- subset(DATA, AGE >= AGERANGE[1] & AGE <= ifelse(is.na(AGERANGE[2]),150,AGERANGE[2]) & !is.na(DATA$BMI))
DCOV <- D[,c("AGECAT5","RACE","SEX","INCQ","FEXER","ALCAT","SMOCAT","MARSTATUS")]

P_MISSING <- unlist(lapply(DCOV, function(x) sum(is.na(x))))/nrow(DCOV)
P_MISSING <- P_MISSING[order(P_MISSING, decreasing = TRUE)]
N_MISSING <- round(P_MISSING*nrow(DCOV),0)
P_MISSING <- round(P_MISSING*100,4)

# IMPUTATION

D$ID <- c(1:nrow(D))
D <- D[, c("ID","LEA","REA","PWEIGHT","CLUSTER","STRATUM","BASELINE",
           "BMI","AGE","SEX","RACE","INCQ","ALCAT","SMOCAT","FEXER","MSTATUS","PROV","GEO","EDUCAT",'SBP1',"DBP1","WAIST1","WEIGHT1")]

imp <- mice(D, maxit=0)
predm <- imp$predictorMatrix
meth <- imp$method
predm[,c("ID","LEA","REA","BASELINE")] <- 0

NIMP <- 30
IMP <- mice(D, maxit = 5, m = NIMP, predictorMatrix = predm, method = meth, print =  TRUE)
save(IMP, file = "Data/BASEDATA_IMPUTED.RData")

LDATA <- mice::complete(IMP, action = "long", include = TRUE)   # LONG FORM
LDATA$AGECAT5 <- cut(LDATA$AGE, breaks = c(14,20,25,30,35,40,45,50,55,60,65,70,75,120))      # AGE CATEGORIES (5 years)
LDATA$MARSTATUS <- factor(LDATA$MSTATUS, levels = c("Never Married","Married","Cohabiting","Widow/Widower","Divorced/separated"), 
                          labels <- c("Single (Never Married)","Married/Informal Union","Married/Informal Union","Widowed/Separated/Divorced",
                                      "Widowed/Separated/Divorced"))
LDATA$MSTATUS <- NULL
LDATA$BMICAT <- cut(LDATA$BMI, breaks = c(0,16,18.5,25,30,35,40,100))
LDATA$BMICAT <-relevel(LDATA$BMICAT, ref = "(18.5,25]")

MDATA <- as.mids(LDATA)

# ESTIMATES

modcat <-  as.formula('Surv(LEA,REA,type="interval2") ~ BMICAT + AGECAT5 + RACE + SEX +
                       INCQ + FEXER + ALCAT*SMOCAT  + MARSTATUS + 
                       mSpline(BASELINE, knots = c(3,6,9) , intercept = FALSE, periodic = TRUE, Boundary.knots = c(1, 12))')

modcatsex <-  as.formula('Surv(LEA,REA,type="interval2") ~ BMICAT + AGECAT5 + RACE + 
                       INCQ + FEXER + ALCAT*SMOCAT  + MARSTATUS + 
                       mSpline(BASELINE, knots = c(3,6,9) , intercept = FALSE, periodic = TRUE, Boundary.knots = c(1, 12))')

# FIT

Q <- matrix(NA, ncol = 6, nrow = MDATA$m)
U <- matrix(NA, ncol = 6, nrow = MDATA$m)
QM <- Q
UM <- U
QF <- Q
UF <- U

for (i in 1:MDATA$m) {
  DI <- subset(LDATA, .imp == i)
  DMI <- subset(LDATA, SEX == "Male" & .imp == i)
  DFI <- subset(LDATA, SEX == "Female" & .imp == i)
  
  fit <- ic_par(modcat, model = "ph", data = DI, weights = DI$PWEIGHT/mean(DI$PWEIGHT))
  fitm <- ic_par(modcatsex, model = "ph", data = DMI, weights = DMI$PWEIGHT/mean(DI$PWEIGHT))
  fitf <- ic_par(modcatsex, model = "ph", data = DFI, weights = DFI$PWEIGHT/mean(DI$PWEIGHT))
  Q[i,] <- fit$coef[3:8]
  U[i,] <- diag(fit$var)[3:8]
  QM[i,] <- fitm$coef[3:8]
  UM[i,] <- diag(fitm$var)[3:8]
  QF[i,] <- fitf$coef[3:8]
  UF[i,] <- diag(fitf$var)[3:8]
}

P <- data.frame(matrix(NA, ncol = 5, nrow = 6))
colnames(P) <- c("BMICAT","HR","SE","LB","UB")
P$BMICAT <- names(fit$coef[3:8])
PM <- P
PF <- P
for (i in 1:6) {
  RUBIN <- pool.scalar(Q[,i], U[,i])
  P[i,]$HR <- exp(RUBIN$qbar)
  P[i,]$SE <- sqrt(RUBIN$ubar)
  P[i,]$LB <- exp(RUBIN$qbar - 1.96*sqrt(RUBIN$ubar))
  P[i,]$UB <- exp(RUBIN$qbar + 1.96*sqrt(RUBIN$ubar))
  
  RUBIN <- pool.scalar(QM[,i], UM[,i])
  PM[i,]$HR <- exp(RUBIN$qbar)
  PM[i,]$SE <- sqrt(RUBIN$ubar)
  PM[i,]$LB <- exp(RUBIN$qbar - 1.96*sqrt(RUBIN$ubar))
  PM[i,]$UB <- exp(RUBIN$qbar + 1.96*sqrt(RUBIN$ubar))
  
  RUBIN <- pool.scalar(QF[,i], UF[,i])
  PF[i,]$HR <- exp(RUBIN$qbar)
  PF[i,]$SE <- sqrt(RUBIN$ubar)
  PF[i,]$LB <- exp(RUBIN$qbar - 1.96*sqrt(RUBIN$ubar))
  PF[i,]$UB <- exp(RUBIN$qbar + 1.96*sqrt(RUBIN$ubar))
}

########################################################################################################################################################################
# ADDITIONAL MODELS: BY AGE CATEGORY                                                                                                                                   #
########################################################################################################################################################################

D <- DATA
D <- droplevels(D[complete.cases(D[, c("BMICAT","AGE","RACE","BASELINE","PWEIGHT","INCQ","ALCAT","SMOCAT","FEXER","MARSTATUS","CLUSTER")]),])

modcat <-  as.formula('Surv(LEA,REA,type="interval2") ~ BMICAT + RACE + SEX +
                       INCQ + FEXER + ALCAT*SMOCAT  + MARSTATUS + 
                       mSpline(BASELINE, knots = c(3,6,9) , intercept = FALSE, periodic = TRUE, Boundary.knots = c(1, 12))')

# ESTIMATE MODELS BY AGE GROUP 

DD <- droplevels(subset(D, AGE >=20 & AGE <40))
cpar1 <- ic_par(modcat, model = "ph", data = DD, weights = DD$PWEIGHT/mean(DD$PWEIGHT))

DD <- droplevels(subset(D, AGE >=40 & AGE <60))
cpar2 <- ic_par(modcat, model = "ph", data = DD, weights = DD$PWEIGHT/mean(DD$PWEIGHT))

DD <- droplevels(subset(D, AGE >=60 & AGE <160))
cpar3 <- ic_par(modcat, model = "ph", data = DD, weights = DD$PWEIGHT/mean(DD$PWEIGHT))

# PLOTS

plothr(outm = cpar3, outf = cpar2, out = cpar1, ncat = length(unique(D$BMICAT)), 
       label = paste0("Main, N=", nrow(D)),label1 = "60+", label2 = "[40-60)", label3 = "[20-40)", ci = TRUE)

########################################################################################################################################################################
# ADDITIONAL MODELS: BMI AS CONTINUOUS PREDICTOR                                                                                                                       #
########################################################################################################################################################################

D <- DATA
D <- droplevels(D[complete.cases(D[, c("BMI","RACE","BASELINE","PWEIGHT","INCQ","ALCAT","SMOCAT","FEXER","MARSTATUS","CLUSTER","STRATUM")]),])

# PREDICTION DATASET 

BMISEQ <- seq(15,60,0.1)
N <- length(BMISEQ)
PDATA <- droplevels(D[c(1:N),c("BMI","SEX","AGECAT5","RACE","BASELINE","PWEIGHT","INCQ","ALCAT","SMOCAT","FEXER","MARSTATUS","CLUSTER")])
PDATA$BMI <- BMISEQ
PDATA$SEX <- "Female"
PDATA$AGECAT5 <- levels(DATA$AGECAT5)[1]
PDATA$RACE <- levels(DATA$RACE)[1]
PDATA$BASELINE <- 1
PDATA$INCQ <- levels(DATA$INCQ)[1]
PDATA$ALCAT <- levels(DATA$ALCAT)[1]
PDATA$SMOCAT <- levels(DATA$SMOCAT)[2]
PDATA$FEXER <- levels(DATA$FEXER)[1]
PDATA$MARSTATUS <- levels(DATA$MARSTATUS)[1]

modspline <-  as.formula('Surv(LEA,REA,type="interval2") ~ ns(BMI, df = 4, Boundary.knots = c(10,40)) + AGECAT5 + RACE + SEX +
                       INCQ + FEXER + ALCAT*SMOCAT  + MARSTATUS + 
                       mSpline(BASELINE, knots = c(3,6,9) , intercept = FALSE, periodic = TRUE, Boundary.knots = c(1, 12))')

cpar <- ic_par(modspline, model = "ph", data = D, weights = D$PWEIGHT/mean(D$PWEIGHT)) 

# PONT ESTIMATE 

CPLOT <- data.frame(predict(cpar, type = "lp", newdata = PDATA))
colnames(CPLOT) <- c("HR")
CPLOT$BMI <- BMISEQ
ADJUST <- CPLOT$HR[71]
CPLOT$HR <- exp(CPLOT$HR - ADJUST)
MIN <- BMISEQ[which.min(CPLOT$HR[1:(length(BMISEQ)/2)])]

ggplot(CPLOT, aes(x = BMI, y = HR)) +
  geom_line(size = 1, lty = "solid") +
  ylab("Hazard Ratio") +
  xlab("Body Mass Index") +
  scale_y_continuous(breaks = seq(0,2,0.25))

# CIs 

cpar <- ic_par(modspline, model = "ph", data = D, weights = D$PWEIGHT/mean(D$PWEIGHT)) 
CPAR <- cpar
NPAR <- length(CPAR$coefficients)
COEF <- coef(cpar)
VCOV <- vcov(cpar)

NREP <- 5000

OUTP <- matrix(NA, nrow = nrow(PDATA), ncol = NREP)
for (i in c(1:NREP)) {
  SCOEF <- mvtnorm::rmvnorm(1, mean = COEF, sigma = VCOV)[c(3:NPAR)]
  CPAR$reg_pars <- SCOEF
  PRED <-  predict(CPAR, type = "lp", newdata = PDATA)
  OUTP[,i] <- PRED - PRED[71]
}

cpar <- ic_par(modspline, model = "ph", data = D, weights = D$PWEIGHT/mean(D$PWEIGHT)) 
CI_SPLINES <- data.frame(exp(rowQuantiles(OUTP, probs = c(0.025,0.975)))) 
colnames(CI_SPLINES) <- c("LB","UB")
CI_SPLINES$HR <- exp(predict(cpar, type = "lp", newdata = PDATA) - ADJUST)
CI_SPLINES$BMI <- BMISEQ

########################################################################################################################################################################
# ADJUSTMENT OF STANDARD ERRORS/CIs FOR CLUSTERING AND STRATIFICATION (BOOTSTRAP)                                                                                      #
########################################################################################################################################################################

# NUMBER OF BOOTSTRAP REPLICATES

NREP <- 2000

# ESTIMATION FUNCTIONS   

hr <- function(survey.data, ncat, model = modcat, weights = weights, scale = 1) { 
  cpar <- ic_par(modcat, model = "ph", data = survey.data, weights = weights)
  EST <- data.frame(summary(cpar)$summaryParameters[3:(ncat + 1), ])[,scale]    # 1 = linear scale, 2 = exponential
  return(as.numeric(EST))
}

hrs <- function(survey.data, ncat, model = modcat, weights = weights, scale = 1) { # one sex
  cpar <- ic_par(modcatsex, model = "ph", data = survey.data, weights = weights)
  EST <- data.frame(summary(cpar)$summaryParameters[3:(ncat + 1), ])[,scale]    # 1 = linear scale, 2 = exponential
  return(as.numeric(EST))
}

# BASE MODEL 

D <- DATA
D <- droplevels(D[complete.cases(D[, c("BMICAT","AGE","RACE","BASELINE","PWEIGHT","INCQ","ALCAT","SMOCAT","FEXER","MARSTATUS","CLUSTER")]),])

modcat <-  as.formula('Surv(LEA,REA,type="interval2") ~ BMICAT + AGECAT5 + RACE + SEX +
                       INCQ + FEXER + ALCAT*SMOCAT  + MARSTATUS + 
                       mSpline(BASELINE, knots = c(3,6,9) , intercept = FALSE, periodic = TRUE, Boundary.knots = c(1, 12))')

modcatsex <-  as.formula('Surv(LEA,REA,type="interval2") ~ BMICAT + AGECAT5 + RACE + 
                       INCQ + FEXER + ALCAT*SMOCAT  + MARSTATUS + 
                       mSpline(BASELINE, knots = c(3,6,9) , intercept = FALSE, periodic = TRUE, Boundary.knots = c(1, 12))')

cparm <- ic_par(modcatsex, model = "ph", data = subset(D, SEX == "Male"), weights = subset(D, SEX == "Male")$PWEIGHT/mean(subset(D, SEX == "Male")$PWEIGHT))
cparf <- ic_par(modcatsex, model = "ph", data = subset(D, SEX == "Female"), weights = subset(D, SEX == "Female")$PWEIGHT/mean(subset(D, SEX == "Female")$PWEIGHT))
cpar <- ic_par(modcat, model = "ph", data = D, weights = D$PWEIGHT/mean(D$PWEIGHT))

  # BOOTSTRAP 

DM <- subset(D, SEX == "Male")
DF <- subset(D, SEX == "Female")

OUTM <- bootstrap.estimates(
  survey.data = DM,
  survey.design = CLUSTER + strata(STRATUM),
  bootstrap.fn = 'srs.bootstrap.sample',
  estimator.fn = hrs,
  num.reps = NREP,
  weights = DM$PWEIGHT/mean(DM$PWEIGHT),
  ncat = length(unique(DM$BMICAT)),
  model = modcat,
  scale = 1,
  parallel = TRUE 
)

OUTF <- bootstrap.estimates(
  survey.data = DF,
  survey.design = CLUSTER + strata(STRATUM),
  bootstrap.fn = 'srs.bootstrap.sample',
  estimator.fn = hrs,
  num.reps = NREP,
  weights = DF$PWEIGHT/mean(DF$PWEIGHT),
  ncat = length(unique(DF$BMICAT)),
  model = modcat,
  scale = 1,
  parallel = TRUE 
)

OUT <- bootstrap.estimates(
  survey.data = D,
  survey.design = CLUSTER + strata(STRATUM),
  bootstrap.fn = 'srs.bootstrap.sample',
  estimator.fn = hr,
  num.reps = NREP,
  weights = D$PWEIGHT/mean(D$PWEIGHT),
  ncat = length(unique(D$BMICAT)),
  model = modcat,
  scale = 1,
  parallel = TRUE 
)

OUTMU <- unlist(OUTM)
dim(OUTMU) <- c(length(unique(DM$BMICAT))-1,length(OUTMU)/(length(unique(DM$BMICAT))-1))
OUTFU <- unlist(OUTF)
dim(OUTFU) <- c(length(unique(DF$BMICAT))-1,length(OUTFU)/(length(unique(DF$BMICAT))-1))
OUTU <- unlist(OUT)
dim(OUTU) <- c(length(unique(D$BMICAT))-1,length(OUTU)/(length(unique(D$BMICAT))-1))

CIM <- rowQuantiles(OUTMU, probs = c(0.025, 0.5, 0.975))
CIF <- rowQuantiles(OUTFU, probs = c(0.025, 0.5, 0.975))
CI <- rowQuantiles(OUTU, probs = c(0.025, 0.5, 0.975))

  # PLOTS 

plothr(outm = cparm, outf = cparf, out = cpar, length(unique(D$BMICAT)),paste0("Main, N=", nrow(D)))  # UNADJUSTED CIs 
plothr(outm = cparm, outf = cparf, out = cpar, length(unique(D$BMICAT)),paste0("Main adjusted, N=", nrow(D)), adjust = list(exp(CIM),exp(CIF),exp(CI))) # ADJUSTED CIs

# EXCLUDE CHRONIC DISEASES

D <- DATA[complete.cases(DATA[, c("BMICAT","AGE","RACE","BASELINE","PWEIGHT","INCQ","ALCAT","SMOCAT","FEXER","MARSTATUS","CLUSTER")]),]
D <- subset(D, DIAG_TB == "No" & DIAG_HTN == "No" & DIAG_DIA == "No" & DIAG_STR == "No" & DIAG_AST == "No" & DIAG_HEART == "No" & DIAG_CAN == "No")
D <- droplevels(D)

modcat <-  as.formula('Surv(LEA,REA,type="interval2") ~ BMICAT + AGECAT5 + RACE + SEX +
                       INCQ + FEXER + ALCAT*SMOCAT  + MARSTATUS + 
                       mSpline(BASELINE, knots = c(3,6,9) , intercept = FALSE, periodic = TRUE, Boundary.knots = c(1, 12))')

modcatsex <-  as.formula('Surv(LEA,REA,type="interval2") ~ BMICAT + AGECAT5 + RACE + 
                       INCQ + FEXER + ALCAT*SMOCAT  + MARSTATUS + 
                       mSpline(BASELINE, knots = c(3,6,9) , intercept = FALSE, periodic = TRUE, Boundary.knots = c(1, 12))')

cparm <- ic_par(modcatsex, model = "ph", data = subset(D, SEX == "Male"), weights = subset(D, SEX == "Male")$PWEIGHT/mean(subset(D, SEX == "Male")$PWEIGHT))
cparf <- ic_par(modcatsex, model = "ph", data = subset(D, SEX == "Female"), weights = subset(D, SEX == "Female")$PWEIGHT/mean(subset(D, SEX == "Female")$PWEIGHT))
cpar <- ic_par(modcat, model = "ph", data = D, weights = D$PWEIGHT/mean(D$PWEIGHT))

  # BOOTSTRAP 

DM <- subset(D, SEX == "Male")
DF <- subset(D, SEX == "Female")

OUTM <- bootstrap.estimates(
  survey.data = DM,
  survey.design = CLUSTER + strata(STRATUM),
  bootstrap.fn = 'srs.bootstrap.sample',
  estimator.fn = hrs,
  num.reps = NREP,
  weights = DM$PWEIGHT/mean(DM$PWEIGHT),
  ncat = length(unique(DM$BMICAT)),
  model = modcat,
  scale = 1,
  parallel = TRUE 
)

OUTF <- bootstrap.estimates(
  survey.data = DF,
  survey.design = CLUSTER + strata(STRATUM),
  bootstrap.fn = 'srs.bootstrap.sample',
  estimator.fn = hrs,
  num.reps = NREP,
  weights = DF$PWEIGHT/mean(DF$PWEIGHT),
  ncat = length(unique(DF$BMICAT)),
  model = modcat,
  scale = 1,
  parallel = TRUE 
)

OUT <- bootstrap.estimates(
  survey.data = D,
  survey.design = CLUSTER + strata(STRATUM),
  bootstrap.fn = 'srs.bootstrap.sample',
  estimator.fn = hr,
  num.reps = NREP,
  weights = D$PWEIGHT/mean(D$PWEIGHT),
  ncat = length(unique(D$BMICAT)),
  model = modcat,
  scale = 1,
  parallel = TRUE 
)

OUTMU <- unlist(OUTM)
dim(OUTMU) <- c(length(unique(DM$BMICAT))-1,length(OUTMU)/(length(unique(DM$BMICAT))-1))
OUTFU <- unlist(OUTF)
dim(OUTFU) <- c(length(unique(DF$BMICAT))-1,length(OUTFU)/(length(unique(DF$BMICAT))-1))
OUTU <- unlist(OUT)
dim(OUTU) <- c(length(unique(D$BMICAT))-1,length(OUTU)/(length(unique(D$BMICAT))-1))

CIM <- rowQuantiles(OUTMU, probs = c(0.025, 0.5, 0.975))
CIF <- rowQuantiles(OUTFU, probs = c(0.025, 0.5, 0.975))
CI <- rowQuantiles(OUTU, probs = c(0.025, 0.5, 0.975))

  # PLOTS 

plothr(outm = cparm, outf = cparf, out = cpar, length(unique(D$BMICAT)),paste0("Chronic, N=", nrow(D)))  # UNADJUSTED CIs 
plothr(outm = cparm, outf = cparf, out = cpar, length(unique(D$BMICAT)),paste0("Chronic adjusted, N=", nrow(D)), adjust = list(exp(CIM),exp(CIF),exp(CI))) # ADJUSTED CIs

# EXCLUDE SMOKERS

D <- DATA[complete.cases(DATA[, c("BMICAT","AGE","RACE","BASELINE","PWEIGHT","INCQ","ALCAT","SMOCAT","FEXER","MARSTATUS","CLUSTER")]),]
D <- subset(D, SMOCAT == "Never Smoker")
D <- droplevels(D)

modcat <-  as.formula('Surv(LEA,REA,type="interval2") ~ BMICAT + AGECAT5 + RACE + SEX +
                       INCQ + FEXER + ALCAT + MARSTATUS + 
                       mSpline(BASELINE, knots = c(3,6,9) , intercept = FALSE, periodic = TRUE, Boundary.knots = c(1, 12))')

modcatsex <-  as.formula('Surv(LEA,REA,type="interval2") ~ BMICAT + AGECAT5 + RACE + 
                       INCQ + FEXER + ALCAT + MARSTATUS + 
                       mSpline(BASELINE, knots = c(3,6,9) , intercept = FALSE, periodic = TRUE, Boundary.knots = c(1, 12))')

cparm <- ic_par(modcatsex, model = "ph", data = subset(D, SEX == "Male"), weights = subset(D, SEX == "Male")$PWEIGHT/mean(subset(D, SEX == "Male")$PWEIGHT))
cparf <- ic_par(modcatsex, model = "ph", data = subset(D, SEX == "Female"), weights = subset(D, SEX == "Female")$PWEIGHT/mean(subset(D, SEX == "Female")$PWEIGHT))
cpar <- ic_par(modcat, model = "ph", data = D, weights = D$PWEIGHT/mean(D$PWEIGHT))

  # BOOTSTRAP 

DM <- subset(D, SEX == "Male")
DF <- subset(D, SEX == "Female")

OUTM <- bootstrap.estimates(
  survey.data = DM,
  survey.design = CLUSTER + strata(STRATUM),
  bootstrap.fn = 'srs.bootstrap.sample',
  estimator.fn = hrs,
  num.reps = NREP,
  weights = DM$PWEIGHT/mean(DM$PWEIGHT),
  ncat = length(unique(DM$BMICAT)),
  model = modcat,
  scale = 1,
  parallel = TRUE 
)

OUTF <- bootstrap.estimates(
  survey.data = DF,
  survey.design = CLUSTER + strata(STRATUM),
  bootstrap.fn = 'srs.bootstrap.sample',
  estimator.fn = hrs,
  num.reps = NREP,
  weights = DF$PWEIGHT/mean(DF$PWEIGHT),
  ncat = length(unique(DF$BMICAT)),
  model = modcat,
  scale = 1,
  parallel = TRUE 
)

OUT <- bootstrap.estimates(
  survey.data = D,
  survey.design = CLUSTER + strata(STRATUM),
  bootstrap.fn = 'srs.bootstrap.sample',
  estimator.fn = hr,
  num.reps = NREP,
  weights = D$PWEIGHT/mean(D$PWEIGHT),
  ncat = length(unique(D$BMICAT)),
  model = modcat,
  scale = 1,
  parallel = TRUE 
)

OUTMU <- unlist(OUTM)
dim(OUTMU) <- c(length(unique(DM$BMICAT))-1,length(OUTMU)/(length(unique(DM$BMICAT))-1))
OUTFU <- unlist(OUTF)
dim(OUTFU) <- c(length(unique(DF$BMICAT))-1,length(OUTFU)/(length(unique(DF$BMICAT))-1))
OUTU <- unlist(OUT)
dim(OUTU) <- c(length(unique(D$BMICAT))-1,length(OUTU)/(length(unique(D$BMICAT))-1))

CIM <- rowQuantiles(OUTMU, probs = c(0.025, 0.5, 0.975))
CIF <- rowQuantiles(OUTFU, probs = c(0.025, 0.5, 0.975))
CI <- rowQuantiles(OUTU, probs = c(0.025, 0.5, 0.975))

  # PLOTS

plothr(outm = cparm, outf = cparf, out = cpar, length(unique(D$BMICAT)),paste0("Smokers, N=", nrow(D)))  # UNADJUSTED CIs 
plothr(outm = cparm, outf = cparf, out = cpar, length(unique(D$BMICAT)),paste0("Smokers adjusted, N=", nrow(D)), adjust = list(exp(CIM),exp(CIF),exp(CI))) # ADJUSTED CIs

# EXCLUDE ACCIDENTAL DEATHS

D <- DATA[complete.cases(DATA[, c("BMICAT","AGE","RACE","BASELINE","PWEIGHT","INCQ","ALCAT","SMOCAT","FEXER","MARSTATUS","CLUSTER")]),]
D <- subset(D, is.na(CAUSE) | (CAUSE != "Accidental")) 
D <- droplevels(D)

modcat <-  as.formula('Surv(LEA,REA,type="interval2") ~ BMICAT + AGECAT5 + RACE + SEX +
                       INCQ + FEXER + ALCAT*SMOCAT  + MARSTATUS + 
                       mSpline(BASELINE, knots = c(3,6,9) , intercept = FALSE, periodic = TRUE, Boundary.knots = c(1, 12))')

modcatsex <-  as.formula('Surv(LEA,REA,type="interval2") ~ BMICAT + AGECAT5 + RACE + 
                       INCQ + FEXER + ALCAT*SMOCAT  + MARSTATUS + 
                       mSpline(BASELINE, knots = c(3,6,9) , intercept = FALSE, periodic = TRUE, Boundary.knots = c(1, 12))')

cparm <- ic_par(modcatsex, model = "ph", data = subset(D, SEX == "Male"), weights = subset(D, SEX == "Male")$PWEIGHT/mean(subset(D, SEX == "Male")$PWEIGHT))
cparf <- ic_par(modcatsex, model = "ph", data = subset(D, SEX == "Female"), weights = subset(D, SEX == "Female")$PWEIGHT/mean(subset(D, SEX == "Female")$PWEIGHT))
cpar <- ic_par(modcat, model = "ph", data = D, weights = D$PWEIGHT/mean(D$PWEIGHT))

  # BOOTSTRAP 

DM <- subset(D, SEX == "Male")
DF <- subset(D, SEX == "Female")

OUTM <- bootstrap.estimates(
  survey.data = DM,
  survey.design = CLUSTER + strata(STRATUM),
  bootstrap.fn = 'srs.bootstrap.sample',
  estimator.fn = hrs,
  num.reps = NREP,
  weights = DM$PWEIGHT/mean(DM$PWEIGHT),
  ncat = length(unique(DM$BMICAT)),
  model = modcat,
  scale = 1,
  parallel = TRUE 
)

OUTF <- bootstrap.estimates(
  survey.data = DF,
  survey.design = CLUSTER + strata(STRATUM),
  bootstrap.fn = 'srs.bootstrap.sample',
  estimator.fn = hrs,
  num.reps = NREP,
  weights = DF$PWEIGHT/mean(DF$PWEIGHT),
  ncat = length(unique(DF$BMICAT)),
  model = modcat,
  scale = 1,
  parallel = TRUE 
)

OUT <- bootstrap.estimates(
  survey.data = D,
  survey.design = CLUSTER + strata(STRATUM),
  bootstrap.fn = 'srs.bootstrap.sample',
  estimator.fn = hr,
  num.reps = NREP,
  weights = D$PWEIGHT/mean(D$PWEIGHT),
  ncat = length(unique(D$BMICAT)),
  model = modcat,
  scale = 1,
  parallel = TRUE 
)

OUTMU <- unlist(OUTM)
dim(OUTMU) <- c(length(unique(DM$BMICAT))-1,length(OUTMU)/(length(unique(DM$BMICAT))-1))
OUTFU <- unlist(OUTF)
dim(OUTFU) <- c(length(unique(DF$BMICAT))-1,length(OUTFU)/(length(unique(DF$BMICAT))-1))
OUTU <- unlist(OUT)
dim(OUTU) <- c(length(unique(D$BMICAT))-1,length(OUTU)/(length(unique(D$BMICAT))-1))

CIM <- rowQuantiles(OUTMU, probs = c(0.025, 0.5, 0.975))
CIF <- rowQuantiles(OUTFU, probs = c(0.025, 0.5, 0.975))
CI <- rowQuantiles(OUTU, probs = c(0.025, 0.5, 0.975))

  # PLOTS 

plothr(outm = cparm, outf = cparf, out = cpar, length(unique(D$BMICAT)),paste0("Accidental, N=", nrow(D)))  # UNADJUSTED CIs 
plothr(outm = cparm, outf = cparf, out = cpar, length(unique(D$BMICAT)),paste0("Accidental adjusted, N=", nrow(D)), adjust = list(exp(CIM),exp(CIF),exp(CI))) # ADJUSTED CIs

# EXCLUDE FIRTS TWO YEARS

D <- DATA[complete.cases(DATA[, c("BMICAT","AGE","RACE","BASELINE","PWEIGHT","INCQ","ALCAT","SMOCAT","FEXER","MARSTATUS","CLUSTER")]),]
D <- subset(D, is.infinite(REA) | REA > 24)
D <- droplevels(D)

modcat <-  as.formula('Surv(LEA,REA,type="interval2") ~ BMICAT + AGECAT5 + RACE + SEX +
                       INCQ + FEXER + ALCAT*SMOCAT  + MARSTATUS + 
                       mSpline(BASELINE, knots = c(3,6,9) , intercept = FALSE, periodic = TRUE, Boundary.knots = c(1, 12))')

modcatsex <-  as.formula('Surv(LEA,REA,type="interval2") ~ BMICAT + AGECAT5 + RACE + 
                       INCQ + FEXER + ALCAT*SMOCAT  + MARSTATUS + 
                       mSpline(BASELINE, knots = c(3,6,9) , intercept = FALSE, periodic = TRUE, Boundary.knots = c(1, 12))')

cparm <- ic_par(modcatsex, model = "ph", data = subset(D, SEX == "Male"), weights = subset(D, SEX == "Male")$PWEIGHT/mean(subset(D, SEX == "Male")$PWEIGHT))
cparf <- ic_par(modcatsex, model = "ph", data = subset(D, SEX == "Female"), weights = subset(D, SEX == "Female")$PWEIGHT/mean(subset(D, SEX == "Female")$PWEIGHT))
cpar <- ic_par(modcat, model = "ph", data = D, weights = D$PWEIGHT/mean(D$PWEIGHT))

  # BOOTSTRAP 

DM <- subset(D, SEX == "Male")
DF <- subset(D, SEX == "Female")

OUTM <- bootstrap.estimates(
  survey.data = DM,
  survey.design = CLUSTER + strata(STRATUM),
  bootstrap.fn = 'srs.bootstrap.sample',
  estimator.fn = hrs,
  num.reps = NREP,
  weights = DM$PWEIGHT/mean(DM$PWEIGHT),
  ncat = length(unique(DM$BMICAT)),
  model = modcat,
  scale = 1,
  parallel = TRUE 
)

OUTF <- bootstrap.estimates(
  survey.data = DF,
  survey.design = CLUSTER + strata(STRATUM),
  bootstrap.fn = 'srs.bootstrap.sample',
  estimator.fn = hrs,
  num.reps = NREP,
  weights = DF$PWEIGHT/mean(DF$PWEIGHT),
  ncat = length(unique(DF$BMICAT)),
  model = modcat,
  scale = 1,
  parallel = TRUE 
)

OUT <- bootstrap.estimates(
  survey.data = D,
  survey.design = CLUSTER + strata(STRATUM),
  bootstrap.fn = 'srs.bootstrap.sample',
  estimator.fn = hr,
  num.reps = NREP,
  weights = D$PWEIGHT/mean(D$PWEIGHT),
  ncat = length(unique(D$BMICAT)),
  model = modcat,
  scale = 1,
  parallel = TRUE 
)

OUTMU <- unlist(OUTM)
dim(OUTMU) <- c(length(unique(DM$BMICAT))-1,length(OUTMU)/(length(unique(DM$BMICAT))-1))
OUTFU <- unlist(OUTF)
dim(OUTFU) <- c(length(unique(DF$BMICAT))-1,length(OUTFU)/(length(unique(DF$BMICAT))-1))
OUTU <- unlist(OUT)
dim(OUTU) <- c(length(unique(D$BMICAT))-1,length(OUTU)/(length(unique(D$BMICAT))-1))

CIM <- rowQuantiles(OUTMU, probs = c(0.025, 0.5, 0.975))
CIF <- rowQuantiles(OUTFU, probs = c(0.025, 0.5, 0.975))
CI <- rowQuantiles(OUTU, probs = c(0.025, 0.5, 0.975))

  # PLOTS 

plothr(outm = cparm, outf = cparf, out = cpar, length(unique(D$BMICAT)),paste0("Early deaths, N=", nrow(D)))  # UNADJUSTED CIs 
plothr(outm = cparm, outf = cparf, out = cpar, length(unique(D$BMICAT)),paste0("Early deaths adjusted, N=", nrow(D)), adjust = list(exp(CIM),exp(CIF),exp(CI))) # ADJUSTED CIs

# AGE AT BASELINE < 60  

# BASE FIT 

D <- DATA[complete.cases(DATA[, c("BMICAT","AGE","RACE","BASELINE","PWEIGHT","INCQ","ALCAT","SMOCAT","FEXER","MARSTATUS","CLUSTER")]),]
D <- subset(D, AGE < 60)
D <- droplevels(D)

modcat <-  as.formula('Surv(LEA,REA,type="interval2") ~ BMICAT + AGECAT5 + RACE + SEX +
                       INCQ + FEXER + ALCAT*SMOCAT  + MARSTATUS + 
                       mSpline(BASELINE, knots = c(3,6,9) , intercept = FALSE, periodic = TRUE, Boundary.knots = c(1, 12))')

cpar <- ic_par(modcat, model = "ph", data = D, weights = D$PWEIGHT/mean(D$PWEIGHT))

# BOOTSTRAP 

OUT <- bootstrap.estimates(
  survey.data = D,
  survey.design = CLUSTER + strata(STRATUM),
  bootstrap.fn = 'srs.bootstrap.sample',
  estimator.fn = hr,
  num.reps = NREP,
  weights = D$PWEIGHT/mean(D$PWEIGHT),
  ncat = length(unique(D$BMICAT)),
  model = modcat,
  scale = 1,
  parallel = TRUE 
)

OUTU <- unlist(OUT)
dim(OUTU) <- c(length(unique(D$BMICAT))-1,length(OUTU)/(length(unique(D$BMICAT))-1))

CI <- rowQuantiles(OUTU, probs = c(0.025, 0.5, 0.975))

# AGE AT BASELINE >= 60 

D <- DATA[complete.cases(DATA[, c("BMICAT","AGE","RACE","BASELINE","PWEIGHT","INCQ","ALCAT","SMOCAT","FEXER","MARSTATUS","CLUSTER")]),]
D <- subset(D, AGE >= 60)
D <- droplevels(D)

modcat <-  as.formula('Surv(LEA,REA,type="interval2") ~ BMICAT + AGECAT5 + RACE + SEX +
                       INCQ + FEXER + ALCAT*SMOCAT  + MARSTATUS + 
                       mSpline(BASELINE, knots = c(3,6,9) , intercept = FALSE, periodic = TRUE, Boundary.knots = c(1, 12))')

cpar <- ic_par(modcat, model = "ph", data = D, weights = D$PWEIGHT/mean(D$PWEIGHT))

  # BOOTSTRAP 

DM <- subset(D, SEX == "Male")
DF <- subset(D, SEX == "Female")

OUT <- bootstrap.estimates(
  survey.data = D,
  survey.design = CLUSTER + strata(STRATUM),
  bootstrap.fn = 'srs.bootstrap.sample',
  estimator.fn = hr,
  num.reps = NREP,
  weights = D$PWEIGHT/mean(D$PWEIGHT),
  ncat = length(unique(D$BMICAT)),
  model = modcat,
  scale = 1,
  parallel = TRUE 
)

OUTU <- unlist(OUT)
dim(OUTU) <- c(length(unique(D$BMICAT))-1,length(OUTU)/(length(unique(D$BMICAT))-1))

CI <- rowQuantiles(OUTU, probs = c(0.025, 0.5, 0.975))

# LTFU (INVERSE PROBABILITY OF CENSORING WEIGHTING) 

  # CALCULATE INVERSE PROBABILITY OF CENSORING 

D <- DATA
D <- droplevels(D[complete.cases(D[, c("BMICAT","AGE","RACE","BASELINE","PWEIGHT","INCQ","ALCAT","SMOCAT","FEXER","MARSTATUS","CLUSTER")]),])

DW <- ipw(Surv(LO, LTFU) ~ BMICAT + AGECAT5 + RACE + SEX + INCQ + FEXER + ALCAT*SMOCAT  + MARSTATUS, data = D, cluster = "CLUSTER")
DW$IPCW <- 1/DW$w
DW[DW$LTFU,]$IPCW <- 0
DW$w <- NULL

  # COMBINE SAMPLING WEIGHTS WITH IPCW  

DW$CWEIGHT <- DW$PWEIGHT*DW$IPCW/mean(DW$PWEIGHT*DW$IPCW)

  # EXCLUDE CENSORED OBSERVATIONS FROM THE DATASET

DW <- subset(DW, !LTFU)

  # REFIT THE MODEL

modcat <-  as.formula('Surv(LEA,REA,type="interval2") ~ BMICAT + AGECAT5 + RACE + SEX +
                       INCQ + FEXER + ALCAT*SMOCAT  + MARSTATUS + 
                       mSpline(BASELINE, knots = c(3,6,9) , intercept = FALSE, periodic = TRUE, Boundary.knots = c(1, 12))')

cpar_ipcw <- ic_par(modcat, model = "ph", data = DW, weights = DW$CWEIGHT)

  # BOOTSTRAP 

OUT <- bootstrap.estimates(
  survey.data = DW,
  survey.design = CLUSTER + strata(STRATUM),
  bootstrap.fn = 'srs.bootstrap.sample',
  estimator.fn = hr,
  num.reps = NREP,
  weights = DW$CWEIGHT/mean(DW$CWEIGHT),
  ncat = length(unique(DW$BMICAT)),
  model = modcat,
  scale = 1,
  parallel = TRUE 
)

OUTU <- unlist(OUT)
dim(OUTU) <- c(length(unique(D$BMICAT))-1,length(OUTU)/(length(unique(D$BMICAT))-1))

CI <- rowQuantiles(OUTU, probs = c(0.025, 0.5, 0.975))

# PLOTS 

plothr(outm = cpar_ipcw, outf = cpar_ipcw, out = cpar_ipcw, length(unique(DW$BMICAT)),paste0("LTFU, N=", nrow(D)))  # UNADJUSTED CIs 
plothr(outm = cpar_ipcw, outf = cpar_ipcw, out = cpar_ipcw, length(unique(DW$BMICAT)),paste0("LTFU adjusted, N=", nrow(D)), adjust = list(exp(CI),exp(CI),exp(CI))) # ADJUSTED CIs
